# Supplementary material for: Single-cell lineage analysis reveals genetic and epigenetic interplay in glioblastoma drug resistance
Source: Genome Biol. 2020 Jul 15;21:174. doi: 10.1186/s13059-020-02085-1 (PMC7364565; doi:10.1186/s13059-020-02085-1)
Supplement: Supplementary file 2 — Additional file 2. Supplemental Table S1. Contains summary data (e.g., number of reads, number of barcodes, top barcode ID and prevalence, etc.) from each lineage barcode gDNA library sequenced and reported in the main text. [file 13059_2020_2085_MOESM2_ESM.xlsx]

## Sheet: Sheet1
#	Experiment	Replicate	Day	Fastq file	Barcode file	Read length	Number of reads	Reads with barcode	Reads with filtered barcode	Number of barcodes	Number of filtered barcodes	Area under curve	Top barcode	Top barcode base32	Top barcode percent reads
1	Plasmid	1		PlasmidLibrary.fastq.gz	PlasmidLibrary.Barcodes.txt	38	9166695	7544792	6287614	2197649	1056451	0.72824	TGACAGTCTCTGTGAGAGAGTGTGTGTGAG	oqulvt	7.76129e-05
2	1	1	0	Exp1Rep1Day0.fastq.gz	Exp1Rep1Day0.Barcodes.txt	75	7465619	6611387	6026781	334848	36685	0.78621	AGTCACAGACTGACTGAGTGTGAGTCAGTG	c4pnr7	0.0010075
3	1	2	0	Exp1Rep2Day0.fastq.gz	Exp1Rep2Day0.Barcodes.txt	75	5753848	5103807	4624352	301102	35616	0.78311	AGTCAGTCTCTCTCACTCAGTCTCACAGTG	cqk9k7	0.00107237
4	1	3	0	Exp1Rep3Day0.fastq.gz	Exp1Rep3Day0.Barcodes.txt	75	4628994	4111890	3749217	245025	37186	0.78448	TCTGTGTCTCTCTGTGTGTGTCTCAGTCAG	nqnvkp	0.000984739
5	1	4	0	Exp1Rep4Day0.fastq.gz	Exp1Rep4Day0.Barcodes.txt	75	5699072	5064111	4620899	279897	36831	0.78637	TCTGTGTCTCTCTGTGTGTGTCTCAGTCAG	nqnvkp	0.000856543
6	1	1	14	Exp1Rep1Day14.fastq.gz	Exp1Rep1Day14.Barcodes.txt	75	7018264	6238895	5707361	296149	33647	0.82843	TCTGACACTGACAGTGTCTCTGACACTCAC	m33qo8	0.00284142
7	1	2	14	Exp1Rep2Day14.fastq.gz	Exp1Rep2Day14.Barcodes.txt	75	5287373	4700288	4277887	253729	32961	0.82789	TCTGACACTGACAGTGTCTCTGACACTCAC	m33qo8	0.0024477
8	1	3	14	Exp1Rep3Day14.fastq.gz	Exp1Rep3Day14.Barcodes.txt	75	4181006	3728094	3391258	218575	32709	0.816	AGTGTGTGTGTCTGTGACAGTGTGTCTGTG	fvnhvf	0.00224518
9	1	4	14	Exp1Rep4Day14.fastq.gz	Exp1Rep4Day14.Barcodes.txt	75	4012256	3570631	3240573	210931	31093	0.81272	TCTGACACTGACAGTGTCTCTGACACTCAC	m33qo8	0.00216196
10	1	1	28	Exp1Rep1Day28.fastq.gz	Exp1Rep1Day28.Barcodes.txt	75	4669930	4174386	3826746	183374	23032	0.87083	AGTGTCTGTGTGAGTCTGTCACTCAGTGAG	ffre4t	0.00706161
11	1	2	28	Exp1Rep2Day28.fastq.gz	Exp1Rep2Day28.Barcodes.txt	75	4092698	3653558	3317968	172289	21457	0.87277	AGTGTCTGTGTGAGTCTGTCACTCAGTGAG	ffre4t	0.00768392
12	1	3	28	Exp1Rep3Day28.fastq.gz	Exp1Rep3Day28.Barcodes.txt	75	4764524	4240067	3866312	191042	23842	0.87181	AGTCACAGACACTGTGTCTGAGACTCACAC	c47r90	0.00731498
13	1	4	28	Exp1Rep4Day28.fastq.gz	Exp1Rep4Day28.Barcodes.txt	75	4150775	3690624	3359605	175431	22018	0.8678	AGTCACAGACACTGTGTCTGAGACTCACAC	c47r90	0.00616025
14	1	1	42	Exp1Rep1Day42.fastq.gz	Exp1Rep1Day42.Barcodes.txt	75	4661185	4171496	3817703	140904	14014	0.9158	TGACTCTCTCAGTCTGAGTGAGTGTGAGAC	padnfk	0.042568
15	1	2	42	Exp1Rep2Day42.fastq.gz	Exp1Rep2Day42.Barcodes.txt	75	6494776	5811303	5366803	172312	14919	0.91229	TCTGTGTGACTCAGAGTCAGACTCTGTGTG	nsip5v	0.0150984
16	1	3	42	Exp1Rep3Day42.fastq.gz	Exp1Rep3Day42.Barcodes.txt	75	4976002	4427451	4044078	152107	15053	0.91384	AGTCACAGACACTGTGTCTGAGACTCACAC	c47r90	0.0188201
17	1	4	42	Exp1Rep4Day42.fastq.gz	Exp1Rep4Day42.Barcodes.txt	75	4437304	3956975	3612062	136534	14354	0.91426	AGTCACAGACACTGTGTCTGAGACTCACAC	c47r90	0.016335
18	1	1	56	Exp1Rep1Day56.fastq.gz	Exp1Rep1Day56.Barcodes.txt	38	5389139	4791612	4321355	120639	6342	0.95773	TGACTCTCTCAGTCTGAGTGAGTGTGAGAC	padnfk	0.293921
19	1	2	56	Exp1Rep2Day56.fastq.gz	Exp1Rep2Day56.Barcodes.txt	38	6776939	5963869	5329166	170785	7266	0.93991	TCTGTGTGACTCAGAGTCAGACTCTGTGTG	nsip5v	0.0416707
20	1	3	56	Exp1Rep3Day56.fastq.gz	Exp1Rep3Day56.Barcodes.txt	38	6990137	6132270	5488432	166503	8631	0.93641	AGTCACAGACACTGTGTCTGAGACTCACAC	c47r90	0.0385075
21	1	4	56	Exp1Rep4Day56.fastq.gz	Exp1Rep4Day56.Barcodes.txt	38	6311789	5539695	4922892	159282	7419	0.94654	AGTCACAGACACTGTGTCTGAGACTCACAC	c47r90	0.0352459
22	1	1	70	Exp1Rep1Day70.fastq.gz	Exp1Rep1Day70.Barcodes.txt	38	4371210	3929852	3643798	48015	2766	0.98114	TGACTCTCTCAGTCTGAGTGAGTGTGAGAC	padnfk	0.655127
23	1	2	70	Exp1Rep2Day70.fastq.gz	Exp1Rep2Day70.Barcodes.txt	38	5037864	4441036	3995210	99219	5677	0.96918	TCTCACTCACTCTGTCACTCAGAGACAGAG	k8n2a5	0.181898
24	1	3	70	Exp1Rep3Day70.fastq.gz	Exp1Rep3Day70.Barcodes.txt	38	5042675	4433389	3999861	86903	3992	0.95523	TGTCTCAGTGTCTGTGACTCTGACTCAGAG	t7nip5	0.195137
25	1	4	70	Exp1Rep4Day70.fastq.gz	Exp1Rep4Day70.Barcodes.txt	38	5652302	4996873	4479977	108762	5542	0.96632	AGTGTGTCAGTCTCTGTCTGTCTCAGTGTC	fplrku	0.0669508
26	2	1	0	Exp2Rep1Day0.fastq.gz	Exp2Rep1Day0.Barcodes.txt	75	9898614	8642234	7818545	580733	79590	0.72444	TCTCTGTGACTCTCTCTCAGTCACTCACAC	lsl9h0	0.000405702
27	2	2	0	Exp2Rep2Day0.fastq.gz	Exp2Rep2Day0.Barcodes.txt	75	10198702	8903138	8039999	610810	88469	0.73083	TCTCTGTGACTCTCTCTCAGTCACTCACAC	lsl9h0	0.000482587
28	2	3	0	Exp2Rep3Day0.fastq.gz	Exp2Rep3Day0.Barcodes.txt	75	9762694	8529092	7709055	588659	84319	0.72701	TCTCTGTGACTCTCTCTCAGTCACTCACAC	lsl9h0	0.000341157
29	2	4	0	Exp2Rep4Day0.fastq.gz	Exp2Rep4Day0.Barcodes.txt	75	8287818	7223382	6501887	531592	87327	0.72925	TCTCTGTGACTCTCTCTCAGTCACTCACAC	lsl9h0	0.000380044
30	2	1	28	Exp2Rep1Day28.fastq.gz	Exp2Rep1Day28.Barcodes.txt	75	4735429	4199158	3824623	228391	39107	0.84774	AGTGACTCACACTGAGTGTGAGAGACTGAC	e86vac	0.0275183
31	2	2	28	Exp2Rep2Day28.fastq.gz	Exp2Rep2Day28.Barcodes.txt	75	3618638	3187665	2789606	215090	31746	0.84097	AGTGACTCACACTGAGTGTGAGAGACTGAC	e86vac	0.00364603
32	2	3	28	Exp2Rep3Day28.fastq.gz	Exp2Rep3Day28.Barcodes.txt	75	3500919	3083381	2680192	218372	33240	0.83713	AGTGACTCACACTGAGTGTGAGAGACTGAC	e86vac	0.0155377
33	2	4	28	Exp2Rep4Day28.fastq.gz	Exp2Rep4Day28.Barcodes.txt	75	3356811	2965862	2566342	216933	32693	0.833	AGTGACTCACACTGAGTGTGAGAGACTGAC	e86vac	0.00934287
34	2	5	28	Exp2Rep5Day28.fastq.gz	Exp2Rep5Day28.Barcodes.txt	75	4402408	3900284	3523497	224892	37237	0.84663	AGTGACTCACACTGAGTGTGAGAGACTGAC	e86vac	0.0143451
35	2	6	28	Exp2Rep6Day28.fastq.gz	Exp2Rep6Day28.Barcodes.txt	75	4183605	3703975	3319424	215330	35346	0.8493	AGTGACTCACACTGAGTGTGAGAGACTGAC	e86vac	0.0212681
36	2	1	42	Exp2Rep1Day42.fastq.gz	Exp2Rep1Day42.Barcodes.txt	75	7533953	6717163	6065447	195283	17910	0.93879	AGTGACTCACACTGAGTGTGAGAGACTGAC	e86vac	0.368058
37	2	2	42	Exp2Rep2Day42.fastq.gz	Exp2Rep2Day42.Barcodes.txt	75	9856499	8704102	7910140	286973	21940	0.92331	AGTGACTCACACTGAGTGTGAGAGACTGAC	e86vac	0.0732105
38	2	3	42	Exp2Rep3Day42.fastq.gz	Exp2Rep3Day42.Barcodes.txt	75	6835567	6112549	5500204	208682	20771	0.93182	AGTGACTCACACTGAGTGTGAGAGACTGAC	e86vac	0.263117
39	2	4	42	Exp2Rep4Day42.fastq.gz	Exp2Rep4Day42.Barcodes.txt	75	6954556	6171020	5577475	252611	22453	0.90896	AGTGACTCACACTGAGTGTGAGAGACTGAC	e86vac	0.0501212
40	2	5	42	Exp2Rep5Day42.fastq.gz	Exp2Rep5Day42.Barcodes.txt	75	6397100	5527981	5010530	186492	18599	0.92335	AGTGACTCACACTGAGTGTGAGAGACTGAC	e86vac	0.208613
41	2	6	42	Exp2Rep6Day42.fastq.gz	Exp2Rep6Day42.Barcodes.txt	75	5436468	4818272	4344604	175747	16365	0.91544	AGTGACTCACACTGAGTGTGAGAGACTGAC	e86vac	0.242019
42	2	1	56	Exp2Rep1Day56.fastq.gz	Exp2Rep1Day56.Barcodes.txt	75	3072813	2801271	2553660	23256	3152	0.98456	AGTGACTCACACTGAGTGTGAGAGACTGAC	e86vac	0.884853
43	2	2	56	Exp2Rep2Day56.fastq.gz	Exp2Rep2Day56.Barcodes.txt	75	3527093	3203666	2926937	40966	4279	0.97439	AGTGACTCACACTGAGTGTGAGAGACTGAC	e86vac	0.728042
44	2	3	56	Exp2Rep3Day56.fastq.gz	Exp2Rep3Day56.Barcodes.txt	75	2848820	2598392	2361917	27353	2880	0.98463	AGTGACTCACACTGAGTGTGAGAGACTGAC	e86vac	0.87275
45	2	4	56	Exp2Rep4Day56.fastq.gz	Exp2Rep4Day56.Barcodes.txt	75	4268385	3878339	3517662	77060	6630	0.96593	AGTGACTCACACTGAGTGTGAGAGACTGAC	e86vac	0.524158
46	2	5	56	Exp2Rep5Day56.fastq.gz	Exp2Rep5Day56.Barcodes.txt	75	3317851	2918474	2659209	32290	3503	0.98159	AGTGACTCACACTGAGTGTGAGAGACTGAC	e86vac	0.860915
47	2	6	56	Exp2Rep6Day56.fastq.gz	Exp2Rep6Day56.Barcodes.txt	75	3380303	3075924	2807565	29890	3525	0.98379	AGTGACTCACACTGAGTGTGAGAGACTGAC	e86vac	0.867736
