# Supplementary material for: Single-cell lineage analysis reveals genetic and epigenetic interplay in glioblastoma drug resistance
Source: Genome Biol. 2020 Jul 15;21:174. doi: 10.1186/s13059-020-02085-1 (PMC7364565; doi:10.1186/s13059-020-02085-1)
Supplement: Supplementary file 3 — Additional file 3. Supplemental Table S2. Contains summary data for each low-pass WGS library sequenced and reported in the main text. [file 13059_2020_2085_MOESM3_ESM.xlsx]

## Sheet: Sheet1
Ordering in Figure 3b	Experiment	Replicate	Day	Clone	Lineage barcode	Lineage barcode base32	Lineage rank	Fastq file R1	Fastq file R2	Read length	Number of reads	Coverage file
1	Naive	1						Naive_WGS.R1.fastq.gz	Naive_WGS.R2.fastq.gz	2x38	23757536	Naive_WGS.bedgraph
2	1	4	70	E	ACTGTCACTCTGTGTGAGACAGTGAGTCAG	72vkep	1440	Exp1Rep4Day70CloneE_WGS.R1.fastq.gz	Exp1Rep4Day70CloneE_WGS.R2.fastq.gz	2x38	17097891	Exp1Rep4Day70CloneE_WGS.bedgraph
3	1	3	70	F	AGTGACTGACTCTGAGAGTGTCACTGTGTC	ecmnhu	111	Exp1Rep3Day70CloneF_WGS.R1.fastq.gz	Exp1Rep3Day70CloneF_WGS.R2.fastq.gz	2x38	12061805	Exp1Rep3Day70CloneF_WGS.bedgraph
4	1	4	70	G	TCTGTCTGTGAGTGTGACTGAGTGTCTCAC	nffjf8	16	Exp1Rep4Day70CloneG_WGS.R1.fastq.gz	Exp1Rep4Day70CloneG_WGS.R2.fastq.gz	2x38	20681799	Exp1Rep4Day70CloneG_WGS.bedgraph
5	1	4	70	H	TGAGAGTGTGTCACACACTCTCAGTGTCAC	qvg2jo	54	Exp1Rep4Day70CloneH_WGS.R1.fastq.gz	Exp1Rep4Day70CloneH_WGS.R2.fastq.gz	2x38	21587137	Exp1Rep4Day70CloneH_WGS.bedgraph
6	1	4	70	I	ACACAGAGAGTCTGTCTGTCTGACAGTCTG	0lneor	12	Exp1Rep4Day70CloneI_WGS.R1.fastq.gz	Exp1Rep4Day70CloneI_WGS.R2.fastq.gz	2x38	19639923	Exp1Rep4Day70CloneI_WGS.bedgraph
7	1	4	70	J	TCTGTGTGACTCAGAGTCAGACTCTGTGTG	nsip5v	8	Exp1Rep4Day70CloneJ_WGS.R1.fastq.gz	Exp1Rep4Day70CloneJ_WGS.R2.fastq.gz	2x38	19686783	Exp1Rep4Day70CloneJ_WGS.bedgraph
8	1	4	70	K	TCTGTGTGACTCAGAGTCAGACTATGTGTG	nsip5v	8	Exp1Rep4Day70CloneK_WGS.R1.fastq.gz	Exp1Rep4Day70CloneK_WGS.R2.fastq.gz	2x38	26349911	Exp1Rep4Day70CloneK_WGS.bedgraph
9	2	1	56	D	TCTGTGAGTGTGACACAGTCTCAGTGAGTC	nno6jm	33	Exp2Rep1Day56CloneD_WGS.R1.fastq.gz	Exp2Rep1Day56CloneD_WGS.R2.fastq.gz	2x38	25624577	Exp2Rep1Day56CloneD_WGS.bedgraph
10	2	1	56	H	ACAGACAGACAGACTGTCTCTCACTGTCTC	249qhq	1272	Exp2Rep1Day56CloneH_WGS.R1.fastq.gz	Exp2Rep1Day56CloneH_WGS.R2.fastq.gz	2x38	10793311	Exp2Rep1Day56CloneH_WGS.bedgraph
11	2	1	56	K	ACTGACTGTGTCAGTCTGTGTCTGTCTCAC	6fjfn8	>3153	Exp2Rep1Day56CloneK_WGS.R1.fastq.gz	Exp2Rep1Day56CloneK_WGS.R2.fastq.gz	2x38	24927403	Exp2Rep1Day56CloneK_WGS.bedgraph
12	2	1	56	I	TCACTGAGTCACACTGTGAGACTGTGTGTG	hm1t7v	39	Exp2Rep1Day56CloneI_WGS.R1.fastq.gz	Exp2Rep1Day56CloneI_WGS.R2.fastq.gz	2x38	24860655	Exp2Rep1Day56CloneI_WGS.bedgraph
13	2	1	56	J	AGAGTGAGTGTGTGAGACAGACACAGTGTG	bnuh0v	13	Exp2Rep1Day56CloneJ_WGS.R1.fastq.gz	Exp2Rep1Day56CloneJ_WGS.R2.fastq.gz	2x38	27896500	Exp2Rep1Day56CloneJ_WGS.bedgraph
14	2	1	56	A	AGTGACTCACACTGAGTGTGAGAGACTGAC	e86vac	1	Exp2Rep1Day56CloneA_WGS.R1.fastq.gz	Exp2Rep1Day56CloneA_WGS.R2.fastq.gz	2x38	24067078	Exp2Rep1Day56CloneA_WGS.bedgraph
15	2	1	56	B	AGTGACTCACACTGAGTGTGAGAGACTGAC	e86vac	1	Exp2Rep1Day56CloneB_WGS.R1.fastq.gz	Exp2Rep1Day56CloneB_WGS.R2.fastq.gz	2x38	22186874	Exp2Rep1Day56CloneB_WGS.bedgraph
16	2	1	56	C	AGTGACTCACACTGAGTGTGAGAGACTGAC	e86vac	1	Exp2Rep1Day56CloneC_WGS.R1.fastq.gz	Exp2Rep1Day56CloneC_WGS.R2.fastq.gz	2x38	26656532	Exp2Rep1Day56CloneC_WGS.bedgraph
17	2	1	56	E	AGTGACTCACACTGAGTGTGAGAGACTGAC	e86vac	1	Exp2Rep1Day56CloneE_WGS.R1.fastq.gz	Exp2Rep1Day56CloneE_WGS.R2.fastq.gz	2x38	21578387	Exp2Rep1Day56CloneE_WGS.bedgraph
18	2	1	56	F	AGTGACTCACACTGAGTGTGAGAGACTGAC	e86vac	1	Exp2Rep1Day56CloneF_WGS.R1.fastq.gz	Exp2Rep1Day56CloneF_WGS.R2.fastq.gz	2x38	23368940	Exp2Rep1Day56CloneF_WGS.bedgraph
19	2	1	56	G	AGTGACTCACACTGAGTGTGAGAGACTGAC	e86vac	1	Exp2Rep1Day56CloneG_WGS.R1.fastq.gz	Exp2Rep1Day56CloneG_WGS.R2.fastq.gz	2x38	23403803	Exp2Rep1Day56CloneG_WGS.bedgraph
20	1	3	70	C	TGTCTCAGTGTCTGTGACTCTGACTCAGAG	t7nip5	1	Exp1Rep3Day70CloneC_WGS.R1.fastq.gz	Exp1Rep3Day70CloneC_WGS.R2.fastq.gz	2x38	28915220	Exp1Rep3Day70CloneC_WGS.bedgraph
21	1	3	70	D	TGTCTCAGTGTCTGTGACTCTGACTCAGAG	t7nip5	1	Exp1Rep3Day70CloneD_WGS.R1.fastq.gz	Exp1Rep3Day70CloneD_WGS.R2.fastq.gz	2x38	37486797	Exp1Rep3Day70CloneD_WGS.bedgraph
22	1	1	70	A	TGACTCTCTCAGTCTGAGTGAGTGTGAGAC	padnfk	1	Exp1Rep1Day70CloneA_WGS.R1.fastq.gz	Exp1Rep1Day70CloneA_WGS.R2.fastq.gz	2x38	31018438	Exp1Rep1Day70CloneA_WGS.bedgraph
23	1	1	70	B	TGACTCTCTCAGTCTGAGTGAGTGTGAGAC	padnfk	1	Exp1Rep1Day70CloneB_WGS.R1.fastq.gz	Exp1Rep1Day70CloneB_WGS.R2.fastq.gz	2x38	35358847	Exp1Rep1Day70CloneB_WGS.bedgraph
